# Supplementary material for: Transcriptomic Analysis of Acetaminophen Biodegradation by Penicillium chrysogenum var. halophenolicum and Insights into Energy and Stress Response Pathways
Source: J Fungi (Basel). 2023 Mar 27;9(4):408. doi: 10.3390/jof9040408 (PMC10146002; doi:10.3390/jof9040408)
Supplement: Supplementary file 1 [file jof-09-00408-s001.zip]

Archive with 3 entries (3 files):
- Suppl Table 1 PRJNA943349 STAR statistics alignment.xlsx
- Suppl Figures Revision 1.pdf
- Suppl Table 2 PRJNA943349 Differentially expressed genes in ALL comparisons.xlsx
